# Supplementary material for: A Greek Case–Control Replication Study of IKZF1 rs4132601 and CDKN2A rs3731217 in Childhood Acute Lymphoblastic Leukemia
Source: Genes (Basel). 2026 Jun 10;17(6):682. doi: 10.3390/genes17060682 (PMC13300321; doi:10.3390/genes17060682)
Supplement: Supplementary file 1 [file genes-17-00682-s001.zip]

Archive with 1 entries (1 files):
- genes-4359514-supplementary.pdf
